# Supplementary material for: The First Vietnamese FOSD-Tacotron-2-based Text-to-Speech Model Dataset
Source: Data Brief. 2020 May 27;31:105775. doi: 10.1016/j.dib.2020.105775 (PMC7287261; doi:10.1016/j.dib.2020.105775)
Supplement: Supplementary file 1 [file mmc1.xml]

<?xml version="1.0" encoding="utf-8" standalone="no"?>
<data>
  <datasets>
    <author>chung.tranduc89@gmail.com;chungtd6@fe.edu.vn</author>
    <type>1</type>
    <dataset>
      <name>The First FOSD-Tacotron-2-based Text-to-Speech Model Dataset for Vietnamese</name>
      <caption />
      <description>This is the 1st FPT Open Speech Data (FOSD) and Tacotron-2 -based Text-to-Speech Model Dataset for Vietnamese.

It comprises of:

A configuration file in *.json format;
Training and validation text input files (in *.csv format);
A trained model (checkpoint file, after 225,000 steps);
Sample generated audios from the trained model.
This dataset is useful for research related to TTS and its applications, text processing and especially TTS output optimization given a set of predefined input texts.</description>
      <filetype>
        <name />
      </filetype>
      <filesize />
      <source>0</source>
      <sourcename>Original Data</sourcename>
      <access>
        <type>1</type>
        <name>Data available in data repository</name>
        <reponame>Mendeley Data</reponame>
        <PersistentId>10.17632/dsmrndnmyy.1</PersistentId>
        <deeplinkurl>https://data.mendeley.com/datasets/dsmrndnmyy/1</deeplinkurl>
      </access>
    </dataset>
  </datasets>
</data>
